# Supplementary material for: Structural Characteristics and Assembly Mechanisms of Soil Microbial Communities under Water–Salt Gradients in Arid Regions
Source: Microorganisms. 2023 Apr 18;11(4):1060. doi: 10.3390/microorganisms11041060 (PMC10142023; doi:10.3390/microorganisms11041060)
Supplement: Supplementary file 1 [file microorganisms-11-01060-s001.zip]

Archive with 1 entries (1 files):
- microorganisms-2310674-supplementary.pdf
